# Supplementary material for: Undifferentiated Carcinoma with Osteoclast-like Giant Cells of the Pancreas: Molecular Genetic Analysis of 13 Cases
Source: Int J Mol Sci. 2024 Mar 14;25(6):3285. doi: 10.3390/ijms25063285 (PMC10970188; doi:10.3390/ijms25063285)
Supplement: Supplementary file 1 [file ijms-25-03285-s001.zip]

Archive with 1 entries (1 files):
- ijms-2897629-supplementary.xlsx
